# Supplementary material for: Effectiveness and Safety of High-Dose Dual Therapy: Results of the European Registry on the Management of Helicobacter pylori Infection (Hp-EuReg)
Source: J Clin Med. 2022 Jun 20;11(12):3544. doi: 10.3390/jcm11123544 (PMC9225562; doi:10.3390/jcm11123544)
Supplement: Supplementary file 1 [file jcm-11-03544-s001.zip]

Archive with 1 entries (1 files):
- jcm-1718158-supplementary.pdf
